# Supplementary material for: Computational Approach to Fast Analysis of Electrochemical Impedance Spectroscopy
Source: Micromachines (Basel). 2026 Feb 15;17(2):249. doi: 10.3390/mi17020249 (PMC12943564; doi:10.3390/mi17020249)
Supplement: Supplementary file 1 [file micromachines-17-00249-s001.zip]

Archive with 3 entries (3 files):
- code.c
- sample1.txt
- sample2.txt
