# Supplementary material for: Computational Approach to Fast Analysis of Electrochemical Impedance Spectroscopy
Source: Micromachines (Basel). 2026 Feb 15;17(2):249. doi: 10.3390/mi17020249 (PMC12943564; doi:10.3390/mi17020249)
Supplement: Supplementary file 1 [file micromachines-17-00249-s001.zip › code.c]

/*
INSTRUCTIONS:
---To open "Code Buildier" in OriginPro press Alt+4
---New code: File -> New -> C File -> Ok
---Copy paste the following function into the file
---Build the code by presing "Rebuild all" (Alt+F8)
---Type command name in "Command & Results" text box
---Enjoy


FUNCTION DESCRIPTION:
---complex Z1(omega,R0,R1,C1,A1)
    compute the impedance for a single Randles circuit given the angular frequency omega and the other electrical elements
---complex Z1(omega,R0,R1,C1,A1,R2,C2,A2)
    compute the impedance for two Randles circuit given the angular frequency omega and the other electrical elements
---errfunct(n1,n2)
    measure the distance in complex space between two complex numbers and it is called iteratively in next section, various option proposed in the text are commented, use comments to use the chosen one
---RSS(size,*freq,*Zre,*Zim,*par,circuit,custom)
    given the size and the vector pointer evalaute the error function as a sum of distance between Z_fitting and Z_data)
    ---circuit=1 -> one Randles circuit
    ---circuit=2 -> two Randles ciruicts
    ---circuit=3 -> one Randles circuit with capacitance in log scale
    ---circuit=4 -> two Randles ciruicts with capacitance in log scale
    ---custom=0 -> use residual sum square
    ---custom=1 -> use custom error function
    ---custom=2 -> use chi square
---autopar(bookname,samplenuber)
    evaluate automatically the initial parameters for the data in "bookname" in the sheet number "samplenumber"
    IMPORTANT: modify lines 92-94 for change the column in wich data (frequency, Zreal, Zimag, |Z|, phase) are located
---EISfitok3(bookname,index,R0,R1,Q1,A1,maxiter,pointdensity)
    fitting algorithm for one Randles circuit, giving the string of the bookname (bookname), the number of sheet (index), the initial parameters (R0,R1,C1,A1)
    input variable maxiter refers to the number of iteration
    input variable pointdensity refers to numbers of point used in the one dimension grid search
    IMPORTANT: modify lines 193-197 for change the column in wich data (frequency, Zreal, Zimag, |Z|, phase) are located
---EISfitok4(bookname,index,R0,R1,Q1,A1,R2,Q2,A2,maxiter,pointdensity)
    same as before, modified for two Randels circuits
    IMPORTANT: modify lines 364-368 for change the column in wich data (frequency, Zreal, Zimag, |Z|, phase) are located

*/
////////////////////////////////////////////////////////////////////////////////////
////////////////////////////////////////////////////////////////////////////////////
////////////////////////////////////////////////////////////////////////////////////
////////////////////////////////////////////////////////////////////////////////////
#include <Origin.h>

complex Z1(float omega, float R0, float R1, float C1, float A1){
	complex i(0,1);
	return R0+1/((1/R1)+C1*rpow(i*2*PI*omega,A1));
}

complex Z2(float omega, float R0, float R1, float C1, float A1,float R2, float C2, float A2){
	complex i(0,1);
	return R0+1/((1/R1)+C1*rpow(i*2*PI*omega,A1)) + 1/((1/R2)+C2*rpow(i*2*PI*omega,A2));
}

float errfunct(complex n1, complex n2){
	//return pow(cabs(n1)-cabs(n2),2);
	//return pow(cabs(n1-n2),2);
	return pow(cabs(n1-n2),2)/pow(cabs(n1),2) + pow(n1.GetPhase()-n2.GetPhase(),2) ;
	//return pow(cabs(n1-n2),2) + pow(n1.GetPhase()-n2.GetPhase(),2) ;
	//return pow(cabs(n1)-cabs(n2),2) + 0.5*pow(n1.GetPhase()*180/PI-n2.GetPhase()*180/PI,2) ;
}

float RSS(int size, float* freq, float* Zre, float* Zim, float* par, int circuit=1, int custom=1){
	//printf("size: %d\n",size);
	float res=0.0;
	int k;
	complex Zteo;
	for(k=0;k<size;k++){
			if(circuit==1){Zteo = Z1(10^freq[k],par[0],par[1],par[2],par[3]);}
			if(circuit==2){Zteo = Z2(10^freq[k],par[0],par[1],par[2],par[3],par[4],par[5],par[6]);}
			if(circuit==3){Zteo = Z1(10^freq[k],par[0],par[1],pow(10,par[2]),par[3]);}
			if(circuit==4){Zteo = Z2(10^freq[k],par[0],par[1],pow(10,par[2]),par[3],par[4],pow(10,par[5]),par[6]);}
			complex Zexp(Zre[k],-Zim[k]);
			if(custom==1){res+=errfunct(Zteo,Zexp);}
			if(custom==0){res+=pow(cabs(Zteo-Zexp),2);}
			if(custom==2){res+=(pow(cabs(Zteo-Zexp),2)/pow(cabs(Zexp),2));}
		}
	return res;
}

int autopar(string bookname="EIS", int samplenumber=0){
	int skipval=0;
	int endval=0;
	int k;
	//inptu worksheet
	WorksheetPage wkspg(bookname);
	Worksheet wks=wkspg.Layers(samplenumber);
	printf("READING\n");
	printf("sheet %d : %s\n", samplenumber, wks.GetName());
	//read data
	vector& tZre =   wks.Columns(0).GetDataObject();
	vector& tZim =   wks.Columns(1).GetDataObject();
	vector& tfreq =  wks.Columns(2).GetDataObject();
	vector<float> Zre,Zim,freq,phase;	
	for(k=skipval;k<tfreq.GetSize()-endval;k++){
		Zre.Add(tZre[k]);
		Zim.Add(tZim[k]);
		freq.Add(tfreq[k]);
		complex Ztemp(tZre[k],-tZim[k]);
		phase.Add(abs(Ztemp.GetPhase()));
	}
	float R0,R1,Q,alpha;
	//R0 -> minimum real Z
	R0=min(Zre);
	//R1 -> circle by three point
	//identify 3 points
	float x1=Zre[0];
	float y1=Zim[0];
	float x2=Zre[(int)(0.75*Zre.GetSize())];
	float y2=Zim[(int)(0.75*Zre.GetSize())];
	float x3=Zre[Zre.GetSize()-1];
	float y3=Zim[Zre.GetSize()-1];
	printf("first point:\t Re=%f Im=%f \n", x1,y1);
	printf("mid point:\t\t Re=%f Im=%f \n", x2,y2);
	printf("last point:\t\t Re=%f Im=%f \n", x3,y3);
	//circle coordinates
	float xc=(x2^2*y1-x3^2*y1-x1^2*y2+x3^2*y2-y1^2*y2+y1*y2^2+x1^2*y3-x2^2*y3+y1^2*y3-y2^2*y3-y1*y3^2+y2*y3^2)/(2*(x2*y1-x3*y1-x1*y2+x3*y2+x1*y3-x2*y3));
	printf("circle centre:\t Re(C)=%f\n", xc);
	float yc=(x1^2*x2-x1*x2^2-x1^2*x3+x2^2*x3+x1*x3^2-x2*x3^2+x2*y1^2-x3*y1^2-x1*y2^2+x3*y2^2+x1*y3^2-x2*y3^2)/(2*(x2*y1-x3*y1-x1*y2+x3*y2+x1*y3-x2*y3));
	printf("circle centre:\t Im(C)=%f\n", yc);
	R1=2*(xc-R0);
	//alpha -> slope
	int npoints=6; //number of points for slope calculation
	int spoints=0;	//number of point to skip
	float t1=0;
	for(k=spoints;k<spoints+npoints;k++)t1+=atan((Zim[k+1]-Zim[k])/(Zre[k+1]-Zre[k]))*180/PI;//slope
	t1/=npoints;//slope mean
	printf("mean angle: %f° (first %d points)\n",t1,npoints);
	alpha=t1/90;
	//capacitance -> max phase position
	float phasemax=max(phase);
	int maxindex=0;
	for(k=0;k<phase.GetSize();k++){
		if(phasemax==phase[k]) {
			maxindex=k;
		}
	}
	printf("peak position=%d ; %f hz\n", maxindex, freq[maxindex]);
	Q=sqrt((R0+R1)/(pow(2*PI*freq[maxindex],2*alpha)*R0*R1*R1)); //set Q
	//prints
	printf("R0=\t%f\n",R0);
	printf("R1=\t%f\n",R1);
	printf("Q=\t%f\n",Q);
	printf("alpha=\t%f\n",alpha);
	vector<float> par;
	par.Add(R0);par.Add(R1);par.Add(Q);par.Add(alpha);
	printf("---RSS=\t%f\n",RSS(freq.GetSize(),freq,Zre,Zim,par,1,0));
	printf("---Chi=\t%f\n",RSS(freq.GetSize(),freq,Zre,Zim,par,1,2));
	return 0;
}

int EISfitok3(string bookname="EIS", int index=0, float R0=1.0, float R1=100, float Q=0.001, float alpha=0.9, int maxiter=5, int pointdensity=50){
	float interval=0.5;			 //interval for gridsearch
	int skipval=0; 				 //skip fixed amount of points
	int k,iterator,ii,jj;  		 //iterators
	vector<float> Zre,Zim,freq;	 //data arrays
	vector<float> par,par0,part; //parameter array
	matrix<float> u;			 //direction matrix
	Q=log10(Q);					 //log scale capacitance
	//output worksheet
	WorksheetPage wkspgft("BookEISfit");
	if(!wkspgft){	
		printf("creating new workbook\n");
		wkspgft.Create();
		wkspgft.SetName("BookEISfit",false);
	}
	//inptu worksheet
	WorksheetPage wkspg(bookname);
	Worksheet wks=wkspg.Layers(index);
	printf("READING\n");
	printf("sheet %d : %s\n", index, wks.GetName());
	Worksheet wksft=wkspgft.Layers(0);
	wksft.ClearData();
	//add column - set column
	while(wksft.GetNumCols()<=6){
		wksft.AddCol();
	}
	wksft.Columns(0).SetComments("Fitted curve");
	wksft.Columns(1).SetComments(wks.GetName());
	wksft.Columns(2).SetComments("Fitted curve");
	wksft.Columns(3).SetComments(wks.GetName());
	wksft.Columns(4).SetComments(wks.GetName());
	wksft.Columns(0).SetLongName("Real Z (Ohm)");
	wksft.Columns(1).SetLongName("-Imag Z (Ohm)"); 
	wksft.Columns(2).SetLongName("Frequency (Hz)");  
	wksft.Columns(3).SetLongName("|Z| (Ohm)");  
	wksft.Columns(4).SetLongName("Phase (°)"); 
	wksft.Columns(5).SetLongName("Fit pars");
	wksft.Columns(0).SetType(OKDATAOBJ_DESIGNATION_X);
	wksft.Columns(2).SetType(OKDATAOBJ_DESIGNATION_X);
	//read data
	vector& tZre =   wks.Columns(0).GetDataObject();
	vector& tZim =   wks.Columns(1).GetDataObject();
	vector& tfreq =  wks.Columns(2).GetDataObject();
	vector& tZabs =  wks.Columns(3).GetDataObject();
	vector& tphase = wks.Columns(4).GetDataObject();	
	//upload data into working arrays
	for(k=skipval;k<tfreq.GetSize();k++){
		Zre.Add(tZre[k]);
		Zim.Add(tZim[k]);
		freq.Add(log10(tfreq[k]));//in log scale
	}
	// FITTING --------------------------
	par.Add(R0);par.Add(R1);par.Add(Q);par.Add(alpha);//par.Add(0.0);par.Add(0.0);par.Add(0.0); // parameter array (zeros for matching dimensions)
	printf("initial parameters \n R0 \t %f \n R1 \t %f \n Q \t %f \n alpha \t %f \n", par[0], par[1], pow(10,par[2]), par[3]);
	u.MakeIdentity(par.GetSize()); // direction matrix
	//print direction matrix
	for(jj=0; jj< u.GetNumCols(); jj++) u[jj][jj]=par[jj];
	printf("directions matrix \n");
	for(ii=0; ii< u.GetNumRows(); ii++){
		printf("|\t");
		for(jj=0; jj< u.GetNumCols(); jj++) 
			printf("%.4g\t", u[ii][jj]);
		printf("|\n");
    }   
    //fixed numebr fitting iteration
	for(iterator=0;iterator<maxiter;iterator++){
		float ERR=RSS(freq.GetSize(),freq,Zre,Zim,par,3); //compute initial error
		printf("start -> ERR: %f\n", ERR);
		par0=par;
		float ERR0=ERR; //set initial error
		float ERRt=ERR; //set temporary error
		int minpos=0;	//search minimum - index
		vector<float> ERRrecord; for(ii=0; ii< par.GetSize(); ii++) {ERRrecord.Add(0.0);} //vector for recroding error change at each iteration
		//iteration for each parameters
		for(ii=0; ii< u.GetNumRows(); ii++){
			vector<float> v,s; 
			for(jj=0; jj< u.GetNumCols(); jj++) {v.Add(u[ii][jj]);} //extract diretion from direction matrix
			//array for grid search
			for(jj=0; jj< pointdensity; jj++) {s.Add(interval*(-0.5+1.0*jj/pointdensity));}
			s.Add(0.0);
			//grid search for minimum along direction
			for(jj=0;jj<s.GetSize();jj++){
				part=par+s[jj]*v;
				ERR=RSS(freq.GetSize(),freq,Zre,Zim,part,3);	//compute error
				if(ERR<=ERRt) {ERRt=ERR;minpos=jj;}			//update parameters-minimum positon
			}
			printf("iteration %d/%d, parameter%d -> ERR: %f\n",iterator+1,maxiter,ii+1, ERRt);
			par+=s[minpos]*v;			//updating parameter direction
			if(par[3]>1) par[3]=1;		//boundary condition
			if(par[0]<0.1) par[0]=0.1;	//boundary condition
			ERRrecord[ii]=ERR0-ERRt;	//record error decrease
			ERR0=ERRt;					//set new initial error
		}
		//check effective error decrease
		if(max(ERRrecord)>(0.00001*ERR0)){
			int maxpos=0; //search for max in error recorded array
			printf("delta ERR:\n");
			for(jj=0;jj<ERRrecord.GetSize();jj++){
				printf("%f\t", ERRrecord[jj]);
				if(ERRrecord[jj]==max(ERRrecord)) maxpos=jj;
			}
			printf("\n");
			//update direction matrix with new direction
			for(jj=0;jj<ERRrecord.GetSize();jj++){
				u[maxpos][jj]=par[jj]-par0[jj];
			}
			//print new direction matrix
			printf("direction matrix \n");
			for(ii=0; ii< u.GetNumRows(); ii++){
				printf("|\t");
				for(jj=0; jj< u.GetNumCols(); jj++) 
					printf("%.4g\t", u[ii][jj]);
				printf("|\n");
			}
			//decrease interval for low improvement
			if(max(ERRrecord)<(0.01*ERR0)){
				printf("low improvement, decrease interval\n");
				interval/=1.5;
			}
		}else{ //decrease interval and increase point density for low improvement
			printf("no minimum found, decrease interval, increase point density\n");
			interval/=2;
			pointdensity+=20;
			par=par0; //do not update parameters
		}
	}
	//print results
	printf("sheet %d : %s\n", index, wks.GetName());
	printf("Final parameters \n R0 \t %f \n R1 \t %f \n Q \t %f \n alpha \t %f \n", par[0], par[1], pow(10,par[2]), par[3]);
	//output vectors
	vector<float> fZre,fZim,fZabs,fphase;
	//compute final error
	float ERR=RSS(freq.GetSize(),freq,Zre,Zim,par,3,0);
	float chi=RSS(freq.GetSize(),freq,Zre,Zim,par,3,2);
	//compute final array for real imaginary modulus and phase
	for(k=0;k<freq.GetSize();k++){
		complex Zteo = Z1(10^freq[k],par[0],par[1],pow(10,par[2]),par[3]);
		complex Zexp(Zre[k],-Zim[k]);
		fZre.Add(Zteo.m_re);
		fZim.Add(-Zteo.m_im);
		fZabs.Add(cabs(Zteo));
		fphase.Add(-Zteo.GetPhase());
	}
	//output worksheet writing writing
	printf("Final RSS %f \n", ERR);
	printf("Final chi %f \n", chi);
	for(k=0;k<freq.GetSize();k++){
		wksft.SetCell(k, 0, fZre[k]);
		wksft.SetCell(k, 1, fZim[k]);
		wksft.SetCell(k, 2, 10^freq[k]);		//in Hertz
		wksft.SetCell(k, 3, fZabs[k]);
		wksft.SetCell(k, 4, fphase[k]*180/PI);	//in degree
	}
	//write final parameters
	wksft.SetCell(0, 5, "R0");
	wksft.SetCell(1, 5, par[0]);
	wksft.SetCell(2, 5, "R1");
	wksft.SetCell(3, 5, par[1]);
	wksft.SetCell(4, 5, "Q");
	wksft.SetCell(5, 5, pow(10,par[2]));
	wksft.SetCell(6, 5, "alpha");
	wksft.SetCell(7, 5, par[3]);
	wksft.SetCell(8, 5, "RSS----");
	wksft.SetCell(9, 5, ERR);
	wksft.SetCell(10, 5, "Chi square----");
	wksft.SetCell(11, 5, chi);
	printf("-------------------------\n");
	return 0;
}

int EISfitok4(string bookname="EIS", int index=0, float R0=1.0, float R1=100, float Q1=0.001, float A1=0.9, float R2=100, float Q2=0.001, float A2=0.9, int maxiter=5, int pointdensity=40){
	float interval=1.0;			 //interval for gridsearch
	int skipval=0; 				 //skip fixed amount of points
	int k,iterator,ii,jj;  //iterators
	vector<float> Zre,Zim,freq;	 //fitting arrays
	vector<float> par,par0,part; //parameter array
	matrix<float> u;			 //direction matrix
	Q1=log10(Q1);				 //log scale capacitance
	Q2=log10(Q2);				 //log scale capacitance
	//input worksheet
	WorksheetPage wkspgft("BookEISfit");
	if(!wkspgft){	
		printf("creating new workbook\n");
		wkspgft.Create();
		wkspgft.SetName("BookEISfit",false);
	}
	//output worksheet
	WorksheetPage wkspg(bookname);
	Worksheet wks=wkspg.Layers(index);
	printf("READING\n");
	printf("sheet %d : %s\n", index, wks.GetName());
	Worksheet wksft=wkspgft.Layers(0);
	wksft.ClearData();
	//add column - set column
	while(wksft.GetNumCols()<=6){
		wksft.AddCol();
	}
	wksft.Columns(0).SetComments("Fitted curve");
	wksft.Columns(1).SetComments(wks.GetName());
	wksft.Columns(2).SetComments("Fitted curve");
	wksft.Columns(3).SetComments(wks.GetName());
	wksft.Columns(4).SetComments(wks.GetName());
	wksft.Columns(0).SetLongName("Real Z (Ohm)");
	wksft.Columns(1).SetLongName("-Imag Z (Ohm)"); 
	wksft.Columns(2).SetLongName("Frequency (Hz)");  
	wksft.Columns(3).SetLongName("|Z| (Ohm)");  
	wksft.Columns(4).SetLongName("Phase (°)"); 
	wksft.Columns(5).SetLongName("Fit pars");
	wksft.Columns(0).SetType(OKDATAOBJ_DESIGNATION_X);
	wksft.Columns(2).SetType(OKDATAOBJ_DESIGNATION_X);
	//read data
	vector& tZre =   wks.Columns(0).GetDataObject();
	vector& tZim =   wks.Columns(1).GetDataObject();
	vector& tfreq =  wks.Columns(2).GetDataObject();
	vector& tZabs =  wks.Columns(3).GetDataObject();
	vector& tphase = wks.Columns(4).GetDataObject();	
	//upload data into working arrays
	for(k=skipval;k<tfreq.GetSize();k++){
		Zre.Add(tZre[k]);
		Zim.Add(tZim[k]);
		freq.Add(log10(tfreq[k]));//in log scale
	}
	// FITTING --------------------------
	par.Add(R0);par.Add(R1);par.Add(Q1);par.Add(A1);par.Add(R2);par.Add(Q2);par.Add(A2);//paramters array
	printf("initial parameters \n R0 \t %f \n R1 \t %f \n Q1 \t %f \n A1 \t %f \n R2 \t %f \n Q2 \t %f \n A2 \t %f \n", par[0], par[1], pow(10,par[2]), par[3],par[4],pow(10,par[5]),par[6]);
	
	u.MakeIdentity(par.GetSize()); // direction matrix
	//print direction matrix
	for(jj=0; jj< u.GetNumCols(); jj++) u[jj][jj]=par[jj];
	printf("directions matrix \n");
	for(ii=0; ii< u.GetNumRows(); ii++){
		printf("|\t");
		for(jj=0; jj< u.GetNumCols(); jj++) 
			printf("%.4g\t", u[ii][jj]);
		printf("|\n");
    }   
    //fixed numebr fitting iteration
	for(iterator=0;iterator<maxiter;iterator++){
		float ERR=RSS(freq.GetSize(),freq,Zre,Zim,par,4); //compute initial error
		printf("start -> ERR: %f\n", ERR);
		par0=par;
		float ERR0=ERR; //set initial error
		float ERRt=ERR; //set temporary error
		int minpos=0;	//search minimum - index
		vector<float> ERRrecord; for(ii=0; ii< par.GetSize(); ii++) {ERRrecord.Add(0.0);} //vector for recroding error change at each iteration
		//iteration for each parameters
		for(ii=0; ii< u.GetNumRows(); ii++){
			vector<float> v,s; 
			for(jj=0; jj< u.GetNumCols(); jj++) {v.Add(u[ii][jj]);} //extract diretion from direction matrix
			//array for grid search
			for(jj=0; jj< pointdensity; jj++) {s.Add(interval*(-0.5+1.0*jj/pointdensity));}
			s.Add(0.0);
			//grid search for minimum along direction
			for(jj=0;jj<s.GetSize();jj++){
				part=par+s[jj]*v;
				ERR=RSS(freq.GetSize(),freq,Zre,Zim,part,4);	//compute error
				if(ERR<=ERRt) {ERRt=ERR;minpos=jj;}			//update parameters-minimum positon
			}
			printf("iteration %d/%d, parameter%d -> ERR: %f\n",iterator+1,maxiter,ii+1, ERRt);
			par+=s[minpos]*v;			//updating parameter direction
			if(par[3]>1) par[3]=1;		//boundary condition
			if(par[6]>1) par[6]=1;		//boundary condition
			if(par[0]<0.1) par[0]=0.1;	//boundary condition
			ERRrecord[ii]=ERR0-ERRt;	//record error decrease
			ERR0=ERRt;					//set new initial error
		}
		//check effective error decrease
		if(max(ERRrecord)>(0.0001*ERR0)){
			int maxpos=0; //search for max in error recorded array
			printf("delta ERR:\n");
			for(jj=0;jj<ERRrecord.GetSize();jj++){
				printf("%f\t", ERRrecord[jj]);
				if(ERRrecord[jj]==max(ERRrecord)) maxpos=jj;
			}
			printf("\n");
			//update direction matrix with new direction
			for(jj=0;jj<ERRrecord.GetSize();jj++){
				u[maxpos][jj]=par[jj]-par0[jj];
			}
			//print new direction matrix
			printf("direction matrix \n");
			for(ii=0; ii< u.GetNumRows(); ii++){
				printf("|\t");
				for(jj=0; jj< u.GetNumCols(); jj++) 
					printf("%.4g\t", u[ii][jj]);
				printf("|\n");
			}
			//decrease interval for low improvement
			if(max(ERRrecord)<(0.1*ERR0)){
				printf("low improvement, decrease interval\n");
				interval/=1.5;
			}
		}else{ //decrease interval and increase point density for low improvement
			printf("no minimum found, decrease interval, increase point density\n");
			interval/=2;
			pointdensity+=20;
			par=par0; //do not update parameters
		}
	}
	//print results
	printf("sheet %d : %s\n", index, wks.GetName());
	printf("Final parameters: \n R0 \t %f \n R1 \t %f \n Q1 \t %f \n A1 \t %f \n R2 \t %f \n Q2 \t %f \n A2 \t %f \n", par[0], par[1], pow(10,par[2]), par[3],par[4],pow(10,par[5]),par[6]);
	//output vectors
	vector<float> fZre,fZim,fZabs,fphase;
	//compute final error
	float ERR=RSS(freq.GetSize(),freq,Zre,Zim,par,4,0);
	float chi=RSS(freq.GetSize(),freq,Zre,Zim,par,4,2);
	//compute final array for real imaginary modulus and phase
	for(k=0;k<freq.GetSize();k++){
		complex Zteo = Z2(10^freq[k],par[0],par[1],pow(10,par[2]),par[3],par[4],pow(10,par[5]),par[6]);
		complex Zexp(Zre[k],-Zim[k]);
		fZre.Add(Zteo.m_re);
		fZim.Add(-Zteo.m_im);
		fZabs.Add(cabs(Zteo));
		fphase.Add(-Zteo.GetPhase());
	}
	//output worksheet writing writing
	printf("Final RSS %f \n", ERR);
	printf("Final chi %f \n", chi);
	for(k=0;k<freq.GetSize();k++){
		wksft.SetCell(k, 0, fZre[k]);
		wksft.SetCell(k, 1, fZim[k]);
		wksft.SetCell(k, 2, 10^freq[k]);		//in Hertz
		wksft.SetCell(k, 3, fZabs[k]);
		wksft.SetCell(k, 4, fphase[k]*180/PI);	//in degree
	}
	//write final parameters
	wksft.SetCell(0, 5, "R0");
	wksft.SetCell(1, 5, par[0]);
	wksft.SetCell(2, 5, "R1");
	wksft.SetCell(3, 5, par[1]);
	wksft.SetCell(4, 5, "Q1");
	wksft.SetCell(5, 5, pow(10,par[2]));
	wksft.SetCell(6, 5, "A1");
	wksft.SetCell(7, 5, par[3]);
	wksft.SetCell(8, 5, "R2");
	wksft.SetCell(9, 5, par[4]);
	wksft.SetCell(10, 5, "Q2");
	wksft.SetCell(11, 5,pow(10,par[5]));
	wksft.SetCell(12, 5, "A2");
	wksft.SetCell(13, 5,par[6]);
	wksft.SetCell(14, 5, "Error function ----");
	wksft.SetCell(15, 5, ERR);
	wksft.SetCell(16, 5, "Chi square----");
	wksft.SetCell(17, 5, chi);
	printf("-------------------------\n");
	return 0;
}
