# Supplementary material for: Computational Approach to Fast Analysis of Electrochemical Impedance Spectroscopy
Source: Micromachines (Basel). 2026 Feb 15;17(2):249. doi: 10.3390/mi17020249 (PMC12943564; doi:10.3390/mi17020249)
Supplement: Supplementary file 1 [file micromachines-17-00249-s001.zip › sample1.txt]

Zre	-Zim	Frequency	|Z|	phase
2.35692	-0.02103	10000	2.35701	-0.5111
2.36002	-0.01343	8912.51	2.36006	-0.326
2.36214	-0.00545	7943.282	2.36215	-0.13213
2.36369	0.0038	7079.458	2.36369	0.09205
2.36778	0.01208	6309.573	2.36781	0.2922
2.36898	0.01771	5623.413	2.36905	0.42823
2.37268	0.02295	5011.873	2.37279	0.55406
2.37692	0.0304	4466.836	2.37711	0.73265
2.38085	0.03686	3981.072	2.38113	0.88688
2.38165	0.04272	3548.134	2.38204	1.02771
2.38508	0.04926	3162.278	2.38559	1.18324
2.39173	0.05719	2818.383	2.39241	1.36977
2.39517	0.06435	2511.886	2.39604	1.53887
2.40183	0.06754	2238.721	2.40278	1.61077
2.40395	0.0763	1995.262	2.40516	1.81789
2.40967	0.08301	1778.279	2.4111	1.97307
2.41375	0.08974	1584.893	2.41542	2.12909
2.42097	0.09564	1412.538	2.42286	2.26221
2.42702	0.10247	1258.925	2.42919	2.41765
2.43376	0.10984	1122.018	2.43624	2.58411
2.43862	0.11806	1000	2.44147	2.77168
2.44498	0.12611	891.2509	2.44823	2.95258
2.453	0.13698	794.3282	2.45682	3.19617
2.46077	0.1463	707.9458	2.46511	3.4024
2.46995	0.15364	630.9573	2.47473	3.55943
2.47306	0.1626	562.3413	2.4784	3.7616
2.48314	0.17369	501.1872	2.48921	4.00128
2.4904	0.189	446.6836	2.49756	4.34
2.50201	0.20285	398.1072	2.51022	4.63502
2.51048	0.21814	354.8134	2.51994	4.966
2.523	0.23442	316.2278	2.53387	5.30828
2.53271	0.2493	281.8383	2.54495	5.62163
2.54059	0.26668	251.1886	2.55455	5.99232
2.55287	0.29067	223.8721	2.56936	6.4957
2.56984	0.31203	199.5262	2.58871	6.92305
2.58299	0.34019	177.8279	2.6053	7.50284
2.60126	0.36927	158.4893	2.62734	8.07958
2.61666	0.40004	141.2538	2.64706	8.69219
2.63646	0.4307	125.8925	2.67141	9.278
2.65769	0.46915	112.2018	2.69878	10.01093
2.68633	0.50432	100	2.73326	10.63266
2.71527	0.55002	89.12509	2.77042	11.45114
2.74427	0.59457	79.43282	2.80794	12.22476
2.78263	0.64231	70.79458	2.8558	12.99779
2.81482	0.69364	63.09573	2.89902	13.84321
2.86922	0.74416	56.23413	2.96415	14.53985
2.90843	0.78969	50.11872	3.01373	15.19055
2.98573	0.85632	44.66836	3.1061	16.00313
3.06245	0.9189	39.81072	3.19734	16.70212
3.11989	0.96884	35.48134	3.26686	17.25144
3.1956	1.02978	31.62278	3.35743	17.8615
3.29181	1.08404	28.18383	3.46571	18.22736
3.39045	1.13493	25.11886	3.57537	18.5076
3.50928	1.18574	22.38721	3.70419	18.66939
3.62071	1.22806	19.95262	3.82331	18.73568
3.73093	1.26147	17.78279	3.93841	18.68094
3.85597	1.2925	15.84893	4.06682	18.53092
3.98934	1.3065	14.12538	4.19783	18.13353
4.12473	1.31702	12.58925	4.32989	17.70816
4.25532	1.32022	11.22018	4.45542	17.23664
4.3806	1.30565	10	4.57103	16.59688
4.50426	1.30322	8.91251	4.689	16.13675
4.63162	1.27853	7.94328	4.80484	15.43185
4.74784	1.24354	7.07946	4.90799	14.6771
4.86367	1.20461	6.30957	5.01062	13.91077
4.97653	1.16402	5.62341	5.11085	13.16489
5.08043	1.12778	5.01187	5.2041	12.5159
5.18128	1.06712	4.46684	5.29002	11.63774
5.25391	1.02079	3.98107	5.35216	10.99509
5.33944	0.9676	3.54813	5.42641	10.27153
5.42414	0.90677	3.16228	5.49941	9.49051
5.48792	0.86247	2.81838	5.55528	8.93142
5.55695	0.81239	2.51189	5.61602	8.31738
5.60224	0.76007	2.23872	5.65356	7.72633
5.67457	0.70709	1.99526	5.71845	7.10281
5.71605	0.67128	1.77828	5.75533	6.69797
5.76455	0.61367	1.58489	5.79712	6.07657
5.81692	0.57076	1.41254	5.84485	5.60398
5.84792	0.54163	1.25893	5.87295	5.29159
5.88175	0.49472	1.12202	5.90252	4.80788
5.91885	0.44858	1	5.93582	4.33408
