# Supplementary material for: Computational Approach to Fast Analysis of Electrochemical Impedance Spectroscopy
Source: Micromachines (Basel). 2026 Feb 15;17(2):249. doi: 10.3390/mi17020249 (PMC12943564; doi:10.3390/mi17020249)
Supplement: Supplementary file 1 [file micromachines-17-00249-s001.zip › sample2.txt]

Zre	-Zim	Frequency	|Z|	phase
5.43923	1.29769	10000	5.59189	13.41881
5.4929	1.414	8577	5.67198	14.43587
5.55252	1.55444	7356.4	5.766	15.63969
5.61709	1.71848	6309.6	5.87409	17.01086
5.68527	1.90799	5411.7	5.9969	18.55191
5.7577	2.12571	4641.6	6.13756	20.26384
5.83731	2.37644	3981.1	6.30251	22.15182
5.92138	2.66346	3414.5	6.49282	24.21839
6.01331	2.99459	2928.6	6.71769	26.47302
6.10913	3.37192	2511.9	6.97792	28.8964
6.22222	3.80818	2154.4	7.29508	31.46785
6.33579	4.30664	1847.8	7.6609	34.20519
6.4649	4.88295	1584.9	8.10174	37.06378
6.6037	5.54058	1359.4	8.62014	39.99701
6.76467	6.29949	1165.9	9.24361	42.96073
6.93903	7.17326	1000	9.98027	45.95087
7.14052	8.16978	857.7	10.85045	48.84601
7.36076	9.33455	735.64	11.88758	51.74244
7.62517	10.66832	630.96	13.11321	54.44474
7.90651	12.19005	541.17	14.52963	57.03243
8.22997	13.93849	464.16	16.18684	59.4403
8.60896	15.96207	398.11	18.13565	61.66031
9.05678	18.27932	341.45	20.39997	63.64315
9.54282	20.91814	292.86	22.99204	65.47762
10.14021	23.99049	251.19	26.04549	67.08737
10.83655	27.47998	215.44	29.53946	68.47853
11.66129	31.47658	184.78	33.56726	69.67159
12.61386	36.10516	158.49	38.24515	70.7424
13.78792	41.40524	135.94	43.64058	71.58227
15.25295	47.43515	116.59	49.82717	72.17461
17.34271	54.57007	100	57.2596	72.36942
18.87433	62.31217	85.77	65.10796	73.14846
21.4525	71.29581	73.564	74.45336	73.25376
24.38553	81.64139	63.096	85.20546	73.3696
28.93569	93.44286	54.117	97.82046	72.79424
33.80476	106.61587	46.416	111.8468	72.40771
38.99806	121.42105	39.811	127.53008	72.194
46.19514	138.03858	34.145	145.56318	71.49699
55.49109	157.64118	29.286	167.12272	70.60748
66.4086	177.31389	25.119	189.3418	69.46779
80.24665	200.22096	21.544	215.7034	68.15956
96.40275	224.4503	18.478	244.27736	66.75619
117.11621	249.84993	15.849	275.93694	64.88534
139.21158	275.00178	13.594	308.23017	63.15052
167.79374	303.2061	11.659	346.53813	61.03993
199.52736	330.16538	10	385.7724	58.85436
234.72115	355.17226	8.577	425.7245	56.54065
278.02977	381.72175	7.3564	472.24152	53.93201
318.69777	404.92127	6.3096	515.29555	51.79509
362.74319	421.42285	5.4117	556.03942	49.2795
413.26322	439.6923	4.6416	603.42009	46.77476
456.36609	453.8968	3.9811	643.65543	44.84457
505.13551	467.56199	3.4145	688.31396	42.78787
551.49917	477.32145	2.9286	729.37446	40.87612
600.21285	493.07434	2.5119	776.77395	39.40307
642.62535	504.75879	2.1544	817.15897	38.14834
689.2091	520.22214	1.8478	863.50464	37.04588
737.30539	534.04157	1.5849	910.39532	35.91639
778.74893	551.95581	1.3594	954.51826	35.32796
824.31793	574.6356	1.1659	1004.84134	34.88052
873.75494	598.22181	1	1058.92258	34.39774
924.77891	628.46707	0.8577	1118.11756	34.19949
980.67474	661.79423	0.73564	1183.08687	34.01288
1040.44493	693.71082	0.63096	1250.50404	33.69315
1111.88263	730.07203	0.54117	1330.14591	33.28926
1174.87431	772.02054	0.46416	1405.82551	33.30928
1253.80614	808.21781	0.39811	1491.7258	32.80629
1341.21252	848.80934	0.34145	1587.23921	32.32838
1417.33909	889.92675	0.29286	1673.56498	32.12412
1529.61474	930.07514	0.25119	1790.18463	31.3015
1624.95971	957.92313	0.21544	1886.29552	30.5196
1748.15193	990.13	0.18478	2009.07754	29.52664
1867.80812	1018.9044	0.15849	2127.64502	28.61282
1973.02217	1015.20538	0.13594	2218.88676	27.22778
2103.98288	1014.97785	0.11659	2336.00599	25.75303
2238.17076	1022.07408	0.1	2460.49665	24.54409
